# Supplementary material for: Environmental Gradients Shape Mammal and Galliform Bird Communities in a Mountain Reserve Through Species Turnover and Niche Differentiation
Source: Biology (Basel). 2026 Apr 24;15(9):672. doi: 10.3390/biology15090672 (PMC13162646; doi:10.3390/biology15090672)
Supplement: Supplementary file 1 [file biology-15-00672-s001.zip]

Archive with 1 entries (1 files):
- biology-4231431-supplementary.pdf
